# Supplementary material for: The Relationship Between Children’s Diet and Risk Factors for Cardiovascular Disease
Source: Nutrients. 2026 Jan 4;18(1):166. doi: 10.3390/nu18010166 (PMC12787615; doi:10.3390/nu18010166)
Supplement: Supplementary file 1 [file nutrients-18-00166-s001.zip]

Archive with 1 entries (1 files):
- nutrients-3987988-supplementary.pdf
